# Supplementary material for: Plasma Metabolite Profiles of Red Meat, Poultry, and Fish Consumption, and Their Associations with Colorectal Cancer Risk
Source: Nutrients. 2022 Feb 25;14(5):978. doi: 10.3390/nu14050978 (PMC8912563; doi:10.3390/nu14050978)
Supplement: Supplementary file 1 [file nutrients-14-00978-s001.zip]

Archive with 1 entries (1 files):
- nutrients-1582445-supplementary.pdf
